# Supplementary material for: Mapping cis-regulatory elements in the midgestation mouse placenta
Source: Sci Rep. 2021 Nov 16;11:22331. doi: 10.1038/s41598-021-01664-x (PMC8595355; doi:10.1038/s41598-021-01664-x)
Supplement: Supplementary file 2 — Supplementary Information 2. [file 41598_2021_1664_MOESM2_ESM.xlsx]

## Sheet: Table S1
Supplementary Table S1: Homer known enriched transcription factors
Motif Name	STRINGdb match	Consensus	P-value	Log P-value	q-value (Benjamini)	# of Target Sequences with Motif	% of Target Sequences with Motif	# of Background Sequences with Motif(of 37683)	% of Background Sequences with Motif	Alt. Name
AP-1	Jun	VTGACTCATC	1e-05	-13.55	0	566	0.0751	2583.1	0.0616
ARE	Ar	RGRACASNSTGTYCYB	0.0001	-9.27	0.0011	294	0.039	1308	0.0312	AR
Arnt:Ahr	Ahr	TBGCACGCAA	0.01	-6.892	0.0084	408	0.0541	1946.1	0.0464	Ahr
Ap4	Tfap4	NAHCAGCTGD	0.0001	-9.352	0.001	975	0.1294	4832.6	0.1153
HIF-1b	Arnt	RTACGTGC	0.001	-7.388	0.0053	760	0.1008	3771.3	0.09	Arnt
Atf3	Atf3	DATGASTCATHN	0.0001	-11.05	0.0003	489	0.0649	2251.7	0.0537
BATF	Batf	DATGASTCAT	1e-05	-13	0	503	0.0667	2277.4	0.0543
BHLHA15	Bhlha15	NAMCAGCTGK	0.001	-7.651	0.0045	1182	0.1568	6006.5	0.1433
BMAL1	Arntl	GNCACGTG	1e-09	-21.06	0	1671	0.2217	8117.5	0.1937
BORIS	Ctcfl	CNNBRGCGCCCCCTGSTGGC	1e-10	-23.08	0	209	0.0277	725.9	0.0173
Bach1	Bach1	AWWNTGCTGAGTCAT	0.001	-7.963	0.0035	57	0.0076	194.5	0.0046
Bach2	Bach2	TGCTGAGTCA	0.0001	-10.61	0.0004	165	0.0219	658.3	0.0157
CLOCK	Clock	GHCACGTG	0.0001	-9.786	0.0007	391	0.0519	1785	0.0426
COUP-TFII	Nr2f2	AGRGGTCA	1e-07	-16.37	0	1466	0.1945	7181.5	0.1713
COUP-TFII	Nr2f2	GKBCARAGGTCA	1e-08	-19.23	0	1280	0.1699	6116.5	0.1459
CTCF	Ctcf	AYAGTGCCMYCTRGTGGCCA	1e-08	-19.72	0	150	0.0199	498.4	0.0119
Cdx2	Cdx2	GYMATAAAAH	1e-06	-15.05	0	692	0.0918	3188.1	0.0761
EHF	Ehf	AVCAGGAAGT	1e-05	-13.72	0	1112	0.1476	5402.3	0.1289
ELF1	Elf1	AVCCGGAAGT	1e-06	-15.32	0	352	0.0467	1484.7	0.0354
ELF3	Elf3	ANCAGGAAGT	0.0001	-9.916	0.0006	623	0.0827	2969.3	0.0708
ELF5	Elf5	ACVAGGAAGT	0.0001	-9.419	0.0009	608	0.0807	2906.6	0.0693
ERG	Erg	ACAGGAAGTG	1e-05	-13.75	0	1353	0.1795	6672	0.1592
ERRg	Esrrg	GTGACCTTGRVN	0.0001	-10.3	0.0004	674	0.0894	3222.3	0.0769
ETS	Elf3	AACCGGAAGT	1e-05	-12.65	0.0001	229	0.0304	933.3	0.0223
Ets1-distal	Ets1	ACAGGAAGTG	1e-06	-15.33	0	862	0.1144	4053.8	0.0967	Ets1
ETV1	Etv1	AACCGGAAGT	1e-05	-13.39	0	1125	0.1493	5481.6	0.1308
ETV4	Etv4	ACCGGAAGTG	1e-07	-17.52	0	852	0.1131	3946.3	0.0942
Elf4	Elf4	ACTTCCKGKT	1e-07	-16.99	0	860	0.1141	4000.5	0.0954
Elk1	Elk1	HACTTCCGGY	1e-06	-15.53	0	371	0.0492	1573.4	0.0375
Elk4	Elk4	NRYTTCCGGY	0.0001	-9.568	0.0009	344	0.0456	1552.7	0.037
Esrrb	Esrrb	KTGACCTTGA	0.001	-7.803	0.0041	547	0.0726	2639.4	0.063
Ets1	Ets1	MACAGGAAGT	1e-05	-13.1	0	292	0.0387	1229	0.0293
Etv2	Etv2	NNAYTTCCTGHN	1e-08	-18.74	0	811	0.1076	3708.6	0.0885
FOXA1	Foxa1	WAAGTAAACA	0.0001	-11.35	0.0002	1203	0.1596	5964.6	0.1423
FOXA1	Foxa1	WAAGTAAACA	1e-06	-15.43	0	1040	0.138	4973.7	0.1187
FOXM1	Foxm1	TRTTTACTTW	1e-07	-16.36	0	1082	0.1436	5165.6	0.1232
Fli1	Fli1	NRYTTCCGGH	1e-08	-19.6	0	864	0.1146	3958.8	0.0944
Fos	Fos	NDATGASTCAYN	1e-06	-14.23	0	438	0.0581	1926.5	0.046
Fosl2	Fosl2	NATGASTCABNN	1e-06	-14.58	0	264	0.035	1072.3	0.0256
FoxL2	Foxl2	WWTRTAAACAVG	0.001	-7.526	0.0049	786	0.1043	3903.8	0.0931
Foxf1	Foxf1	WWATRTAAACAN	1e-05	-13.13	0	915	0.1214	4390	0.1047
Fra1	Fosl1	NNATGASTCATH	0.0001	-10.88	0.0003	408	0.0541	1845.7	0.044
Fra2	Fosl2	GGATGACTCATC	1e-06	-13.85	0	360	0.0478	1548.9	0.037
GABPA	Gabpa	RACCGGAAGT	1e-06	-15.13	0	709	0.0941	3273.3	0.0781
GATA1	Gata1	DDWWYYAGATCTRRW	1e-05	-12.96	0	359	0.0476	1559.8	0.0372
GATA3	Gata3	AGATGKDGAGATAAG	0.001	-8.818	0.0016	79	0.0105	284	0.0068
GATA3	Gata3	AGATSTNDNNDSAGATAASN	1e-05	-12.88	0	100	0.0133	339.4	0.0081
GATA4	Gata4	DDWTYAGATCTR	0.0001	-10.34	0.0004	594	0.0788	2807.4	0.067
GSC	Gsc	RGGATTAR	0.0001	-9.576	0.0009	1142	0.1515	5709.5	0.1362
HNF4a	Hnf4a	CARRGKBCAAAGTYCA	0.001	-7.273	0.0059	433	0.0575	2064.1	0.0492
Jun-AP1	Jun	GATGASTCATCN	1e-08	-19.23	0	208	0.0276	757.7	0.0181	Jun
JunB	Junb	RATGASTCAT	1e-05	-12.54	0.0001	414	0.0549	1840.2	0.0439
KLF3	Klf3	NRGCCCCRCCCHBNN	0.0001	-10.52	0.0004	374	0.0496	1682.5	0.0401
MNT	Mnt	DGCACACGTG	1e-09	-22.4	0	1010	0.134	4639.8	0.1107
Max	Max	RCCACGTGGYYN	1e-09	-22.87	0	651	0.0864	2821.1	0.0673
Maz	Maz	GGGGGGGG	1e-05	-12.81	0.0001	1117	0.1482	5458.7	0.1302
NF-E2	Mafk	GATGACTCAGCA	1e-05	-12.19	0.0001	64	0.0085	193.4	0.0046
NFE2L2	Nfe2l2	AWWWTGCTGAGTCAT	0.0001	-10.81	0.0003	77	0.0102	257.8	0.0062
NPAS	Npas2	NVCACGTG	1e-11	-26.73	0	1495	0.1984	7038.4	0.1679	Npas2
NeuroD1	Neurod1	GCCATCTGTT	0.0001	-10.36	0.0004	699	0.0928	3350	0.0799
NeuroG2	Neurog2	ACCATCTGTT	0.0001	-9.812	0.0007	1314	0.1744	6616.6	0.1579
Reverb	Nr1d1	GTRGGTCASTGGGTCA	0.001	-7.212	0.0062	122	0.0162	501.5	0.012	Nr1d1
Nr5a2	Nr5a2	BTCAAGGTCA	0.0001	-9.499	0.0009	710	0.0942	3434.1	0.0819
Nr5a2	Nr5a2	BTCAAGGTCA	1e-05	-13.31	0	559	0.0742	2553.3	0.0609
Nrf2	Nfe2l2	HTGCTGAGTCAT	1e-07	-16.16	0	59	0.0078	152	0.0036
Olig2	Olig2	RCCATMTGTT	0.001	-8.152	0.0029	1669	0.2215	8603.4	0.2053
PPARE	Pparg	TGACCTTTGCCCCA	0.001	-7.732	0.0042	821	0.1089	4080.4	0.0973	Pparg
PPARa	Ppara	VNAGGKCAAAGGTCA	0.001	-7.598	0.0046	935	0.1241	4690.7	0.1119
PU.1	Spi1	AGAGGAAGTG	0.001	-7.697	0.0043	441	0.0585	2093.4	0.0499
Pax7	Pax7	NTAATTDGCYAATTANNWWD	0.001	-7.518	0.0049	29	0.0038	81.3	0.0019
RARa	Rara	TTGAMCTTTG	0.0001	-9.392	0.001	2606	0.3458	13636.7	0.3253
RXR	Tgif1	TAGGGCAAAGGTCA	0.01	-6.877	0.0085	946	0.1255	4780.7	0.1141
Rfx5	Rfx5	SCCTAGCAACAG	1e-08	-19.26	0	372	0.0494	1520	0.0363
THRb	Thrb	TRAGGTCA	1e-06	-15.09	0	3659	0.4855	19143.9	0.4567
TR4	Nr2c2	GAGGTCAAAGGTCA	0.001	-7.044	0.0073	115	0.0153	470.2	0.0112
AP-2alpha	Tfap2a	ATGCCCTGAGGC	0.001	-8.387	0.0023	537	0.0713	2569.7	0.0613	Tfap2a
USF1	Usf1	SGTCACGTGR	0.001	-7.392	0.0053	307	0.0407	1415.2	0.0338
Usf2	Usf2	GTCACGTGGT	0.0001	-10.52	0.0004	225	0.0299	946.9	0.0226
ZFX	Zfx	AGGCCTRG	1e-06	-14.71	0	1030	0.1367	4942.9	0.1179
ZNF143|STAF	Zfp143	ATTTCCCAGVAKSCY	1e-06	-15.04	0	393	0.0521	1689.7	0.0403	Znf143
ZNF341	Zfp341	GGAACAGCCG	0.0001	-10.45	0.0004	625	0.0829	2964.6	0.0707
Zfp281	Zfp281	CCCCTCCCCCAC	1e-11	-26.19	0	311	0.0413	1150.8	0.0275
c-Myc	Myc	VVCCACGTGG	1e-08	-20.67	0	498	0.0661	2107.6	0.0503
caudal	Fezf2	GGYCATAAAW	1e-06	-14.76	0	710	0.0942	3287.3	0.0784
n-Myc	Mycn	VRCCACGTGG	1e-09	-21.59	0	615	0.0816	2666.1	0.0636

## Sheet: Table S2
Supplementary Table S2 : BHLHA15 target genes identified by GREAT
1110004F10Rik
1110059E24Rik
1600014C10Rik
1700001O22Rik
1700012A03Rik
1700018B08Rik
1700021F07Rik
1700024P04Rik
1700025G04Rik
1700029F12Rik
1700029H14Rik
1700034J05Rik
1700125H20Rik
1810011H11Rik
1810062G17Rik
2010107E04Rik
2010107G23Rik
2610301B20Rik
2610528J11Rik
2700060E02Rik
2900026A02Rik
3110002H16Rik
3110018I06Rik
3425401B19Rik
4930404H24Rik
4930447A16Rik
4930523C07Rik
4930539E08Rik
4930583I09Rik
4931414P19Rik
4931440F15Rik
5730507C01Rik
6030445D17Rik
9130230L23Rik
9230109A22Rik
A4galt
AU018091
Aar2
Aatf
Abca1
Abca17
Abcb10
Abcb8
Abcb9
Abcc2
Abcg1
Abhd17c
Abhd2
Abhd5
Abracl
Abtb1
Acaa2
Acaca
Acbd4
Aco1
Actb
Actn1
Actr10
Acvr2b
Ada
Adam10
Adam19
Adam30
Adamts8
Adamtsl2
Adap1
Adarb1
Add1
Adgrd1
Adgrl2
Adnp
Adssl1
Afap1l2
Agap1
Agbl4
Agfg2
Agpat4
Agps
Aip
Ajuba
Ak7
Akap13
Akap2
Akap7
Akna
Alad
Aldh9a1
Alpl
Alx3
Amer2
Amigo2
Amz1
Angpt4
Angptl1
Angptl2
Ank2
Ankrd28
Ankrd55
Ano10
Anxa2
Aoah
Ap2a2
Ap3m1
Ap5z1
Apbb2
Apoa1
Apol6
Apol8
Aprt
Aqp8
Aqp9
Arap3
Arfgap3
Arfgef1
Arg1
Arhgap10
Arhgap17
Arhgap21
Arhgap22
Arhgap23
Arhgap28
Arhgap30
Arhgap31
Arhgap5
Arhgap8
Arhgef10
Arhgef16
Arhgef3
Arhgef4
Arid1b
Arid5b
Arl14
Arl3
Arl4c
Arl4d
Arl8b
Armc7
Armc9
Arntl
Arrdc4
Arvcf
Asap3
Asb1
Asb13
Asb16
Asic3
Asxl1
Atad2b
Atf1
Atf3
Atg16l1
Atg4d
Atg5
Atg7
Atox1
Atp13a3
Atp1a2
Atp2a3
Atp2b1
Atp2b3
Atp2c2
Atp4b
Atp5o
Atp6ap2
Atp6v0d1
Atp6v0e
Atp6v1c1
Atrx
Atxn7l1
Auts2
Azin1
B130006D01Rik
B3gnt2
B3gnt7
B3gntl1
B4galt5
BC030867
BC051665
BC052040
BC107364
Bace1
Bahcc1
Bahd1
Bak1
Banf2
Banp
Barhl1
Barx1
Barx2
Basp1
Baz2a
Bbs10
Bbx
Bcar3
Bcl11b
Bcl2l1
Bcl2l11
Bcl3
Bcor
Bdkrb1
Bdkrb2
Bend5
Best3
Bfsp1
Bhlhe40
Bicra
Bid
Bin1
Bmp7
Bmp8a
Bod1
Bptf
Brwd1
Btbd1
Btbd10
Btbd16
Btd
Btg1
Btg2
C1galt1
C1qtnf6
C330018D20Rik
C77080
Calm1
Calml3
Calr4
Camk2d
Camkk2
Camta1
Cand1
Cand2
Capn2
Capn5
Capzb
Car12
Carm1
Carmil1
Casr
Casz1
Cbr4
Cbx2
Cbx4
Cbx7
Cc2d2b
Ccdc115
Ccdc13
Ccdc134
Ccdc162
Ccdc175
Ccdc182
Ccdc28a
Ccdc33
Ccdc6
Ccdc82
Ccdc85c
Cck
Ccl1
Ccne1
Ccnf
Ccni
Ccnk
Ccr1
Ccr4
Cct8l1
Cd164
Cd1d1
Cd2
Cd2bp2
Cd47
Cd83
Cd86
Cd9
Cdc25a
Cdc42
Cdc42ep4
Cdc42se2
Cdc7
Cdca7
Cdh3
Cdhr3
Cdk17
Cdk19
Cdk5r1
Cdkal1
Cdkl4
Cdkn1c
Cds1
Cdyl
Cdyl2
Cebpe
Cebpg
Cecr2
Celf2
Cemip
Cep170
Cep83
Cerk
Cers5
Ces1a
Cfap100
Cfap20
Cfap54
Cfap58
Cgnl1
Chd4
Chd7
Chd9
Chit1
Chrnb4
Chst14
Chst15
Cib1
Cib2
Cirbp
Cisd3
Cit
Clcc1
Cldn14
Cldn22
Cldn5
Clic4
Clmp
Cln6
Clstn2
Clvs1
Cma1
Cmah
Cmc2
Cmip
Cmklr1
Cmss1
Cnbp
Cnep1r1
Cnfn
Cnnm2
Cnot10
Col13a1
Col18a1
Col28a1
Col4a1
Col4a2
Col5a1
Commd4
Commd7
Commd9
Comt
Copg1
Cops2
Copz2
Coro1c
Cox10
Cox4i2
Cpa6
Cpeb4
Crb1
Crb2
Creb3l1
Creb5
Crim1
Crtam
Cryga
Csf1r
Cspg4
Cspp1
Csrp1
Cstad
Ctbp2
Ctif
Ctnna1
Ctnnb1
Ctrb1
Ctsb
Ctu2
Cuedc1
Cux1
Cxcr6
Cxxc5
Cyb5a
Cyb5r3
Cyp11a1
Cyp26b1
Cyp46a1
Cysltr2
Cyth3
D430042O09Rik
D630023F18Rik
D630045J12Rik
Dab2ip
Dapk1
Dapk2
Dazap1
Dbi
Dbx1
Dcaf15
Dcaf4
Dcaf5
Dcps
Ddit4
Ddr1
Ddx31
Ddx58
Ddx6
Dennd1b
Dennd2a
Dgkd
Dgkz
Dhrs3
Dhrs7b
Dhrs9
Dhx8
Dip2b
Dip2c
Diras2
Disc1
Dkk3
Dlgap4
Dlx3
Dlx4
Dmap1
Dmrt1
Dmxl1
Dnah17
Dnajb12
Dnase1l3
Dnase2a
Dnm2
Dnmbp
Dock1
Dopey2
Dpf1
Dpf3
Drd4
Dscr3
Dsg3
Dsg4
Dsp
Dspp
Dst
Dtx4
Dupd1
Dusp9
Dym
Dync1h1
Dynll2
Dyrk1a
Dyrk2
Dysf
E030018B13Rik
E130308A19Rik
E2f8
ENSMUSG00000112187
Edem3
Eed
Eef1e1
Eef2
Efhd2
Efl1
Efnb2
Efr3b
Ehd2
Eif3l
Eif4e
Elf3
Elk3
Elmo1
Emc1
Emid1
Emp1
Engase
Enkur
Enpp7
Entpd1
Epas1
Epb41l1
Epb41l4b
Ephb2
Ephb4
Epn2
Eps15
Eps15l1
Eps8l2
Ercc3
Erg
Erg28
Ergic1
Erh
Eri3
Ern1
Errfi1
Esd
Esyt3
Etfbkmt
Etnk1
Ets2
Exog
Exosc9
F2r
F2rl1
Fads2
Fads3
Fam110a
Fam117a
Fam120a
Fam163a
Fam163b
Fam168b
Fam169b
Fam171a1
Fam178b
Fam196a
Fam207a
Fam208a
Fam209
Fam20b
Fam210a
Fam43a
Fam46b
Fam50b
Fam53b
Fam69c
Fam76a
Fam76b
Fam84a
Fam92b
Fance
Farp1
Fbrsl1
Fbxl12
Fbxl18
Fbxo21
Fbxo36
Fbxw11
Fcgr1
Fcho2
Fdft1
Fdx1
Fem1b
Fer1l6
Fez1
Fez2
Fgd6
Fgf7
Fgfr2
Fgr
Fhad1
Fhdc1
Fhl2
Fignl2
Filip1l
Fkbp1a
Fkbp5
Flnb
Flt4
Fmod
Fnbp1l
Fndc3a
Fndc3b
Fos
Foxb1
Foxj3
Foxk1
Foxl1
Foxn3
Fras1
Frmd4a
Frmd4b
Frmd6
Fscn1
Fsd1l
Fthl17a
Fut8
Fxyd3
Fyco1
Fyn
G6pc3
Gab1
Gadd45a
Gadd45b
Gadd45g
Galk2
Galm
Galns
Galnt1
Galnt10
Galnt15
Galnt16
Galnt2
Galnt7
Gan
Gas7
Gata2
Gata3
Gbx2
Gcc1
Gcc2
Gcnt1
Gcnt4
Gcnt7
Gcom1
Gdf1
Gdpd5
Get4
Gfod1
Ghsr
Gins2
Glcci1
Gli2
Glrp1
Glrx5
Glul
Gm10073
Gm10130
Gm10160
Gm10203
Gm10234
Gm10277
Gm10295
Gm10309
Gm10322
Gm11492
Gm11639
Gm11733
Gm13090
Gm13420
Gm14124
Gm15440
Gm17455
Gm28035
Gm3443
Gm35060
Gm498
Gm5136
Gm5150
Gm5160
Gm5426
Gm8973
Gmnn
Gna12
Gna14
Gnaq
Gne
Gng12
Gng2
Gng7
Gnpda1
Golm1
Got1l1
Got2
Gpr142
Gpr156
Gpr157
Gpr18
Gpr22
Gpr37l1
Gprc5c
Gpsm2
Gramd1b
Gramd2
Gramd4
Grap
Grem1
Grhl1
Grhl2
Grhl3
Gse1
Gsg1l
Gsk3b
Gtf2h1
Guca2a
Gypc
H2afy2
H2al1j
H6pd
Haao
Habp2
Hacl1
Hand1
Hbp1
Hbs1l
Hc
Hcrtr1
Hdac4
Hdac5
Hdhd3
Hdhd5
Hectd1
Heg1
Herc1
Hes1
Hexim1
Hey1
Heyl
Hhatl
Hhipl1
Hic1
Hic2
Hif1a
Hikeshi
Hist2h2be
Hist2h3c2
Hk1
Hmbox1
Hmcn1
Hmg20a
Hmgb2
Hmgn1
Hmox1
Hopx
Hpcal1
Hpn
Hrasls
Hs3st3b1
Hsd11b2
Hsp90aa1
Hspa4
Hspa9
Htr1d
Htr3a
Hunk
Iars2
Icam5
Id1
Id2
Id3
Idh2
Idh3a
Ier3
Igf1r
Igf2
Igsf8
Il1f10
Il1rn
Il20rb
Il2rb
Il6st
Ildr1
Ina
Inf2
Inha
Inip
Ino80c
Inpp5b
Inpp5d
Ipo5
Ipo9
Iqsec1
Irf2bp2
Irf2bpl
Irs2
Irs3
Irx2
Irx3
Irx4
Irx5
Itga3
Itga4
Itgb3
Itpkb
Itpr1
Itpr2
Itpr3
Itsn1
Ivns1abp
Izumo2
Jade1
Jak1
Jarid2
Jazf1
Jcad
Jmjd1c
Jph3
Kank1
Kat6b
Katnal1
Kazn
Kbtbd11
Kcmf1
Kcnh8
Kcnip1
Kcnj15
Kcnj16
Kcnmb1
Kcnq1
Kctd15
Kctd4
Kdm4a
Kdr
Khdrbs1
Kif13a
Kif13b
Kif16b
Kif1b
Kif21b
Kif3a
Kirrel
Kit
Kl
Klf10
Klf11
Klf12
Klf2
Klf4
Klhdc4
Klhdc7b
Klhl21
Klhl25
Klhl29
Klhl31
Klhl35
Kpna2
Kpna4
Kremen1
Kri1
Krt19
Krt9
Ksr1
Lacc1
Lactbl1
Lama1
Lamc1
Lamc2
Lao1
Laptm4a
Laptm5
Larp1
Larp4b
Lcmt1
Lctl
Ldb1
Ldha
Ldhal6b
Ldhd
Ldlrad3
Ldlrad4
Ldlrap1
Lgals9
Lgalsl
Lhfpl2
Lhpp
Lias
Lifr
Lig3
Lima1
Lims1
Lingo1
Lipc
Lipe
Lipg
Liph
Litaf
Lmna
Lmnb1
Lmx1b
Lpar5
Lpp
Lrch1
Lrcol1
Lrig2
Lrrc1
Lrrc10
Lrrc18
Lrrc20
Lrrc28
Lrrc4
Lrrc74a
Lrrc8c
Lrrc8d
Lsm14a
Lta4h
Ly86
Lyrm7
Lyst
Lyzl1
Macf1
Magt1
Maml2
Maml3
Man1c1
Man2a1
Man2b2
Manba
Map1b
Map1lc3a
Map1s
Map2k1
Map2k6
Map3k1
Map3k4
Map3k8
Map3k9
Map4
Map4k3
Mapk13
Mapk14
Mapk8
March3
Marcks
Marveld3
Mast4
Max
Mb21d2
Mbd2
Mbnl2
Mcts2
Mdga1
Me2
Med13l
Med17
Med27
Med6
Mef2a
Megf10
Megf6
Mei1
Meis2
Meox1
Mertk
Metrnl
Mettl21c
Mettl8
Mex3a
Mex3b
Mfge8
Mfsd10
Mfsd7c
Mgat5b
Mgll
Mgme1
Mgst2
Mgst3
Mical2
Mical3
Micall1
Midn
Mier3
Minpp1
Mis18a
Misp
Mitf
Mkl1
Mkl2
Mkrn1
Mllt6
Mmadhc
Mmp15
Mok
Morc3
Mpeg1
Mpg
Mphosph8
Mras
Mrgbp
Mrln
Mrnip
Mro
Mroh3
Mrpl1
Mrpl23
Mrpl37
Mrps23
Mrps27
Mrps28
Msi2
Msl1
Mtf1
Mthfd1l
Mtmr10
Mtmr6
Mtpap
Mtss1
Muc6
Mvb12b
Myb
Myc
Mydgf
Myh11
Myh13
Myh14
Myh9
Myl10
Myl7
Myl9
Myo10
Myo16
Myo1d
Myzap
N4bp2
Naa35
Naa40
Nadk
Nap1l1
Nars2
Nav1
Nav2
Nbas
Nccrp1
Nck2
Ncor2
Nde1
Ndfip1
Ndrg1
Ndufa10
Ndufa12
Ndufb9
Nectin1
Nek2
Nenf
Neurl1a
Neurl2
Nfam1
Nfe2l1
Nfe2l2
Nfe2l3
Nfib
Nfkb1
Ngfr
Nhsl1
Nid1
Nipa2
Nipal4
Nlrp12
Nlrp3
Nmt2
Nnat
Nol10
Nol4l
Nos1
Nos1ap
Notch2
Noto
Npc1
Npffr1
Nprl3
Nptn
Npvf
Nr1d1
Nr2c1
Nr2f2
Nr3c2
Nrd1
Nrf1
Nrg2
Nrsn2
Nsd3
Nsfl1c
Nsmaf
Nsmce2
Nsun7
Nt5e
Ntsr1
Nubpl
Nudt22
Nup133
Nup153
Nup210
Nup54
Nxph3
Oat
Oaz2
Odc1
Ogt
Oit3
Olfr1357
Olfr160
Olfr464
Omp
Opa1
Orm2
Osbpl10
Osbpl9
Osmr
Otud4
Otud7a
Oxnad1
P2rx4
P4ha1
Pacsin2
Pafah2
Pak4
Pald1
Palld
Palm
Palm2
Pank3
Panx3
Papola
Pappa2
Papss2
Pard3
Pard6b
Parm1
Parn
Parp10
Parp4
Pawr
Pbp2
Pbrm1
Pcdh1
Pcsk2
Pcsk6
Pcsk7
Pde4d
Pde9a
Pdgfb
Pdgfrb
Pdlim1
Pds5a
Pebp1
Peli1
Pepd
Pex14
Pex26
Pfkfb3
Pfn2
Pgbd5
Pgls
Pgrmc2
Pgs1
Phb
Phf2
Phlpp2
Phospho1
Phyhd1
Piezo1
Pigm
Pigu
Pik3cg
Pip4k2b
Pipox
Pitpnm1
Pkm
Pknox2
Plau
Plcg2
Plec
Plek2
Plekha6
Plekha7
Plekhf2
Plekhg1
Plekhg6
Plpp1
Plpp5
Pltp
Pmepa1
Pmfbp1
Poc1b
Podxl
Pofut2
Pold2
Polr2m
Pomt1
Ppard
Pparg
Ppef2
Ppfibp1
Ppif
Ppp1r13b
Ppp1r15b
Ppp1r3c
Ppp2r2c
Ppp2r5c
Ppp3cb
Pptc7
Pqlc2
Prdm1
Prdm2
Prelp
Prep
Prex1
Prf1
Prim2
Prkab1
Prkar2b
Prkce
Prkch
Prkci
Prkcq
Prn
Prnd
Prok2
Prpf18
Prpf4b
Prpf6
Prr12
Prr30
Prr5
Prrc2b
Prss22
Prss30
Prune2
Psd2
Psmb3
Psmg4
Pstpip1
Ptger4
Ptgfrn
Ptgis
Ptma
Ptp4a2
Ptpn23
Ptpn3
Ptpn5
Ptprf
Pura
Pvr
Pxn
Pxt1
Pxylp1
Rab11fip1
Rab11fip4
Rab11fip5
Rab20
Rab3gap2
Rab4a
Rab6b
Rad21
Rad23b
Rad51b
Rad9b
Raf1
Rai1
Rai14
Ralgps1
Ralgps2
Rap1gap
Rap2a
Rapgef1
Rasa3
Rassf10
Rassf8
Raver2
Rbfox2
Rbfox3
Rbl2
Rbm47
Rbms1
Rbms2
Rbpms
Rchy1
Rcor2
Rdx
Rec114
Reep3
Reps1
Rere
Rest
Retreg1
Rffl
Rflna
Rfwd2
Rfx1
Rgs6
Rhou
Rilpl1
Rin2
Riok1
Ripor2
Rlbp1
Rmi1
Rmi2
Rnd3
Rnf19b
Rnf213
Rnf32
Rnf38
Rpap3
Rpl11
Rpl14
Rpl18a
Rplp0
Rpn1
Rpp40
Rprd1b
Rps15
Rps24
Rras
Rras2
Rreb1
Rtkn2
Rtn1
Rtn4
Rxra
Rybp
Sag
Sall4
Sap30bp
Sap30l
Sardh
Sash1
Satb1
Sbf2
Sbk1
Scaf11
Scamp1
Scap
Scarb1
Scarb2
Scg5
Scgb3a1
Scn3b
Scnn1b
Scnn1g
Sct
Sctr
Sdc1
Sdc3
Sdcbp
Sdccag8
Sdk2
Sdr39u1
Sdr42e1
Sec14l1
Sec22b
Secisbp2l
Selenon
Selplg
Sema3e
Sema4a
Sema4b
Sema4c
Sema4d
Sept11
Sept4
Sept5
Sept8
Sept9
Serbp1
Serp2
Serpinb1c
Serpinb6b
Serpinb9
Sesn3
Sfrp1
Sfswap
Sgsm3
Sh3bp4
Sh3pxd2a
Sh3rf1
Shank2
Shb
Shcbp1l
Shh
Shq1
Shroom3
Sik3
Sim2
Sipa1l1
Sipa1l2
Sipa1l3
Skap2
Skil
Slamf9
Slc12a7
Slc12a8
Slc12a9
Slc15a1
Slc15a2
Slc16a1
Slc16a14
Slc16a5
Slc22a16
Slc22a23
Slc24a3
Slc25a24
Slc25a51
Slc26a11
Slc27a1
Slc28a3
Slc29a3
Slc29a4
Slc2a1
Slc30a1
Slc35b1
Slc35b3
Slc35e2
Slc38a1
Slc38a10
Slc38a9
Slc39a10
Slc41a3
Slc44a1
Slc45a1
Slc46a2
Slc5a11
Slc6a19
Slc6a2
Slc7a8
Slc9a1
Slit3
Smad1
Smad2
Smad3
Smad5
Smad6
Smad7
Smarca5
Smg6
Smim18
Smim23
Smim4
Smim6
Smurf1
Snai1
Snd1
Snn
Snrk
Snrnp35
Snx10
Snx30
Snx33
Snx9
Socs3
Socs7
Sorbs1
Sorcs3
Sost
Sowahb
Sowahc
Sox14
Sox18
Sox4
Sp3
Sparc
Sparcl1
Spata13
Spata46
Spata6
Spats2l
Spdye4c
Speer3
Sphk1
Spink2
Spn
Spocd1
Spon1
Spp2
Spsb4
Src
Srebf1
Srebf2
Srek1
Srprb
Srrm1
Srsf7
Ss18
Ssbp3
Ssc4d
Ssh1
Sspn
Ssr1
St3gal1
St3gal4
Stard13
Stk11ip
Stk24
Stmn1
Stpg1
Strbp
Strip2
Strn
Strn3
Stt3b
Stum
Stx11
Suclg2
Sugt1
Sulf2
Susd1
Suz12
Svil
Swap70
Syce3
Syde1
Sync
Synj2
Synm
Tab3
Tac4
Tacc2
Tacr2
Taf1
Taldo1
Tank
Taok3
Tax1bp1
Tbc1d16
Tbc1d22a
Tbc1d24
Tbc1d7
Tbc1d9b
Tbcd
Tbx18
Tbx19
Tcea3
Tcf12
Tcf20
Tcf7l1
Tcf7l2
Tcl1b3
Tdrd5
Tead1
Tenm4
Tex2
Tex35
Tex36
Tex44
Tfap2c
Tfcp2l1
Tfdp1
Tff3
Tgfb3
Tgfbi
Tgfbr3
Tgm2
Tgoln1
Tha1
Thegl
Thy1
Timm29
Timp4
Tinagl1
Tldc1
Tle3
Tlk1
Tln2
Tlr8
Tm2d3
Tmc1
Tmcc3
Tmed1
Tmed10
Tmem11
Tmem125
Tmem132e
Tmem14a
Tmem17
Tmem191c
Tmem211
Tmem229b
Tmem37
Tmem39a
Tmem40
Tmem41a
Tmem44
Tmem45b
Tmem51
Tmem54
Tmem65
Tmem86a
Tmem87b
Tmod1
Tmsb10
Tmsb4x
Tnfaip8
Tnfaip8l1
Tnks2
Tnnt3
Tnp1
Tnpo1
Tnr
Tnrc18
Tns1
Tns3
Tom1
Tom1l2
Tomm20
Topaz1
Tpd52
Tpm1
Tpp2
Tprg
Tpt1
Traf1
Trak1
Tram2
Trcg1
Treh
Trib1
Trib3
Trim2
Trim42
Trim47
Trim71
Trim8
Trp53bp2
Trpm1
Trpt1
Trrap
Tsc22d2
Tspan17
Tspan3
Tspan5
Tstd2
Ttc23l
Ttc26
Ttc33
Ttc7b
Ttc8
Ttll1
Ttll11
Ttll5
Tuba1a
Tuba1b
Tuba1c
Tuba3b
Tubb2b
Tulp1
Twist2
Txn2
Txndc11
Tyw5
Uaca
Ubac2
Ubash3b
Ube2e3
Ube2h
Ube2o
Ube2q2
Ube2v1
Ube4b
Ubl3
Ubl4b
Ubr4
Ugcg
Ugdh
Umad1
Unc5a
Unc5b
Upf1
Uri1
Usb1
Usf1
Uso1
Usp3
Usp32
Usp40
Usp42
Usp49
Usp54
Usp6nl
Ust
Utp23
Utp6
Utrn
Vav2
Vav3
Vcl
Vgll4
Vill
Vit
Vps13d
Vps37b
Vsir
Vstm4
Vstm5
Vwa2
Wbp2
Wbp4
Wdfy3
Wdr11
Wdr20
Wdr4
Wdr5
Wee1
Wfs1
Wisp2
Wisp3
Wnk2
Wnt4
Wscd2
Wwc2
Xbp1
Xcl1
Xcr1
Xpo6
Xrcc2
Xxylt1
Ythdf3
Ywhag
Zadh2
Zbtb10
Zbtb16
Zbtb38
Zbtb44
Zbtb7c
Zc3h7a
Zc3hav1
Zc3hav1l
Zc3hc1
Zcchc10
Zdhhc21
Zfand3
Zfand5
Zfhx3
Zfp1
Zfp24
Zfp280d
Zfp326
Zfp366
Zfp36l1
Zfp36l2
Zfp407
Zfp423
Zfp438
Zfp462
Zfp608
Zfp609
Zfp64
Zfp648
Zfp652
Zfp655
Zfp691
Zfp704
Zfp706
Zfp710
Zfp750
Zfp800
Zfp846
Zfp867
Zfpm1
Zfyve1
Zfyve21
Zglp1
Zkscan17
Zkscan5
Zmat4
Zmiz1
Znrf1
Znrf3
Zwint
Zxdc
Zzef1

## Sheet: Table S3
Supplementary Table S3 : Primers used for ChIP-qPCR
Gene	Forward	Reverse	Efficiency
28S	CTGGGTATAGGGGCGAAAGAC	GGCCCCAAGACCTCTAATCAT	1.06
B4galt5	ATGTGCAGGTCTGCTATGAAGG	AGAGAAGCCCTGTTTGAAAGGA	1.05
Ldha	CACTCTTGCAGGGACATCGTG	CGGGGCCTTAAATGGAAGCTC	1.06
Syt1	AAGTTGCCCACTGCTAACTGC	GCTGTGGGGATGGAGAGACT	0.9163

## Sheet: Table S4
Supplementary Table S4 : Bowtie2 alignment information for ChIP-seq samples
Histone modification	Mouse ID	Length	Seq Count	Alignment
H3K4me1	1904112	50 bp	1.92385e+07	0.987367
H3K4me1	1904241	50 bp	15794380	0.986867
H3K4me1	1904091	50 bp	16638313	0.987433
H3K4me1	1904092	50 bp	16291295	0.988
H3K4me1	1904101	50 bp	1.14996e+07	0.9865
H3K4me1	1904111	50 bp	17737877	0.986533
H3K4me3	1904112	50 bp	22115911	0.9865
H3K4me3	1904242	50 bp	1.58058e+07	0.986567
H3K4me3	1904091	50 bp	12746354	0.986333
H3K4me3	1906111	50 bp	2.47715e+07	0.986567
H3K4me3	1906112	50 bp	21273346	0.987433
H3K4me3	1904021	50 bp	21269254	0.986867
H3K27me3	27me31	100 bp	40728864	0.9882
H3K27me3	27me32	100 bp	42090018	0.9872
H3K27me3	27me33	100 bp	48789091	0.9875
H3K27me3	27me34	100 bp	57803329	0.9869
H3K27ac	GSE65807	36 bp	32552495	0.9782
H3K27ac	GSE65807	36 bp	35710730	0.9805
Input	27me34	100 bp	36587463	0.9869
Input	27me31	100 bp	48789220	0.988
Input	27me32	100 bp	48811004	0.987
Input	27me33	100 bp	42794918	0.9863
Input	GSE65807	36 bp	32431185	0.9797
Input	GSE65807	36 bp	20724692	0.967
Input	1904091	50 bp	1.62091e+07	0.9871
Input	1904092	50 bp	1.68263e+07	0.9869
Input	1904101	50 bp	1.75279e+07	0.9869
Input	1904112	50 bp	1.53789e+07	0.9866
Input	1904241	50 bp	1.66961e+07	0.9872
Input	1904111	50 bp	1.73518e+07	0.979
Input	1906112	50 bp	1.66307e+07	0.9868
Input	1904021	50 bp	17361979	0.9872
Input	1904242	50 bp	9.10406e+06	0.9874
Input	1904091	50 bp	1.90505e+07	0.9872
Input	1906111	50 bp	12344256	0.987
